# Supplementary material for: Whole-genome analysis reveals possible sources of ALV-J infection in an anyi tile-like gray chicken flock
Source: Poult Sci. 2022 Jan 30;101(5):101764. doi: 10.1016/j.psj.2022.101764 (PMC8980333; doi:10.1016/j.psj.2022.101764)
Supplement: Supplementary file 3 — Supplementary Table 1 The homology analysis among the env genes of 29 ALV-J strains isolated in this study. [file mmc3.xlsx]

## Sheet: Sheet1
Negative Control	0.043	S/P
Negative Control	0.039
Positive Control	1.033
Positive Control	0.893	S/P
1	0.888	0.919	Positive
2	0.435	0.427	Positive
3	0.892	0.923	Positive
4	0.621	0.629	Positive
5	0.796	0.819	Positive
6	1.118	1.168	Positive
7	0.785	0.807	Positive
8	1.51	1.593	Positive
9	0.626	0.634	Positive
10	1.108	1.157	Positive
11	0.682	0.695	Positive
12	1.883	1.998	Positive
13	0.931	0.965	Positive
14	0.457	0.451	Positive
15	0.489	0.486	Positive
16	0.559	0.562	Positive
17	0.553	0.555	Positive
18	1.29	1.355	Positive
19	0.415	0.406	Positive
20	1.107	1.156	Positive
21	0.738	0.756	Positive
22	0.76	0.78	Positive
23	0.314	0.296	Positive
24	0.789	0.811	Positive
25	0.831	0.857	Positive
26	1.005	1.046	Positive
27	0.559	0.562	Positive
28	0.948	0.984	Positive
29	1.205	1.262	Positive
