# Supplementary material for: Whole-genome analysis reveals possible sources of ALV-J infection in an anyi tile-like gray chicken flock
Source: Poult Sci. 2022 Jan 30;101(5):101764. doi: 10.1016/j.psj.2022.101764 (PMC8980333; doi:10.1016/j.psj.2022.101764)
Supplement: Supplementary file 4 — Supplementary Table 2 The most similar reference strains with 29 isolates in this study [file mmc4.xlsx]

## Sheet: Sheet1
ALV-J isolated in this study	Most similar known strain	Similarity	Time	Location	Source
JX19AY01-MN262540	GDQY1201-JX423792	0.9485	2012	Guangdong	yellow meat-type chicken
JX19AY02-MN262541	GD0510A-EF103132	0.9589	2012	Gongdong	Chinese local 'yellow' chickens
JX19AY03-MN262542	PDRC-59831-KP284572	0.9623	2007	USA	Gallus gallus
JX19AY04-MN262543	GX13ZS12-KY983563	0.949	2013	Guangxi	Gallus gallus
JX19AY05-MN262544	GX-J-7-JQ246096	0.9978	2010	Guangxi	chicken
JX19AY06-MN262545	GX-J-6-JQ246095	1	2010	Guangxi	chicken
JX19AY07-MN262546	GX14HG04-KX058878	0.939	2014	Guangxi	chicken
JX19AY08-MN262547	JS09GY5-GU982309	0.9935	2009	Jiangsu	commercial layer chicken
JX19AY09-MN262548	JS09GY5-GU982309	1	2009	Jiangsu	commercial layer chicken
JX19AY10-MN262549	LC110515-3-KC841152	0.9774	2011	Shandong	chicken
JX19AY11-MN262550	LC110515-3-KC841152	1	2011	Shandong	chicken
JX19AY12-MN262551	ZB110604-6-KC841157	0.9488	2011	Shandong	chicken
JX19AY13-MN262552	ZB110604-6-KC841157	0.9967	2011	Shandong	chicken
JX19AY14-MN262553	GD14J2-KU500032	0.9645	2014	Guangdong	yellow broiler chicken
JX19AY15-MN262554	GX-J-8-JQ246097	0.9861	2010	Guangxi	chicken
JX19AY16-MN262555	GX-J-8-JQ246097	0.9904	2010	Guangxi	chicken
JX19AY17-MN262556	JS16JH3-MG700535	1	2016	Shandong	Gallus gallus breed Black-bone
JX19AY18-MN262557	XX2-09-HM775331	0.9491	2010	Guangdong	chicken
JX19AY19-MN262558	GD13HY-KU500031	1	2013	Guangdong	yellow broiler chicken
JX19AY20-MN262559	WN100401-HQ271447	0.945	2010	Anhui	chicken
JX19AY21-MN262560	2012004-C5-KC453974	0.9936	2012	Guangxi	chicken
JX19AY22-MN262561	GX13ZS02-KY983561	0.9522	2013	Guangxi	Gallus gallus
JX19AY23-MN262562	UD5-AF307952	0.9807	2001	USA	chicken
JX19AY24-MN262563	CLB908U-JQ935966	0.9924	2009	Russia	Gallus gallus
JX19AY25-MN262564	GDQY1201-JX423792	0.9194	2012	Guangdong	yellow meat-type chicken
JX19AY26-MN262565	WN100401-HQ271447	0.9539	2010	Anhui	chicken
JX19AY27-MN262566	XX2-09-HM775331	0.9575	2010	Guangdong	chicken
JX19AY28-MN262567	WSC112-KJ631322	0.9445	2012	Guangdong	broiler breeder
JX19AY29-MN262568	GD06SL4-EF103131	0.986	2006	Shandong	Chinese local 'yellow' chickens
