# Supplementary material for: Whole-genome analysis reveals possible sources of ALV-J infection in an anyi tile-like gray chicken flock
Source: Poult Sci. 2022 Jan 30;101(5):101764. doi: 10.1016/j.psj.2022.101764 (PMC8980333; doi:10.1016/j.psj.2022.101764)
Supplement: Supplementary file 5 [file mmc5.xlsx]

## Sheet: Sheet1
Strains	1	2	3	4	5	6	7	8	9	10	11	12	13	14	15	16	17	18	19	20	21	22	23	24	25	26	27	28	29
JX19AY01-MN262540		95.3	94.4	95.5	93.3	93.7	95.6	94.1	93.1	95	93.3	94.3	94	95.3	92.8	92.7	93.4	95.3	94.1	95.7	93.9	95.1	94.6	92.8	93.9	95.1	95.4	95.4	94
JX19AY02-MN262541	92		94.1	96	94.9	94.7	95.6	95	93.9	96	94.2	95.3	94.9	96.3	94.7	94.6	94	96	94.9	95.7	95	98.3	95.7	94.5	94	95.9	96.9	95	95.8
JX19AY03-MN262542	91.1	91.1		93.7	93.4	93.3	93.4	94	93.7	94.7	93.8	93.1	93.4	94.7	93.1	93	94.1	93.8	93.3	94	93.5	94.4	94.6	93.9	92.5	94.1	94	93.7	93.2
JX19AY04-MN262543	92.3	93.4	90.4		94.9	93.9	96.3	94.4	93.3	94.9	93.1	94.3	94.3	96	93.8	93.4	93.3	96.7	94	96.1	94.7	96.3	95.1	93.5	94.5	95.8	96.1	95	94.9
JX19AY05-MN262544	90	92	90	92.9		95.4	94.4	94.6	93.9	95.1	94.4	94.3	94.4	95.8	96	96	94.2	95.5	94.5	94.6	95.9	95.2	94.9	94.3	92.9	94.6	95.1	93.6	94.8
JX19AY06-MN262545	90.4	91.8	90.7	91.4	93.8		94	94.3	93.5	95.1	94.2	93.7	94.5	95.1	96.2	96	94.9	94.7	95.1	95	95.6	94.9	94.7	93.5	92.5	94.4	94.8	94	94.3
JX19AY07-MN262546	92	92.2	89.9	92.5	91.3	91.6		94.2	93.3	95	93.4	94.9	94.2	95.7	94.2	94.1	93.9	96.7	94.2	96.6	94.9	95.3	95.7	93.2	94	98.5	96.6	95.6	95.1
JX19AY08-MN262547	91.5	92.5	91.5	92.3	92	90.9	91.3		98	98	97.2	93.8	94.6	95.1	94.4	94.4	93.9	94.7	93.9	94.5	94.8	94.8	95.1	94.1	93.6	94.1	95	95.2	94.8
JX19AY09-MN262548	90.6	91.3	91.3	90.9	90.7	89.7	90.2	97.7		96.1	98.2	92.6	93.7	93.8	93.7	93.8	93.6	93.3	93.1	93.3	93.9	93.6	94	93.9	92.8	93.2	93.3	93.3	93.3
JX19AY10-MN262549	93.2	94	92.9	93	92.7	92.7	92.9	97.3	95		97.4	94.7	94.9	96.3	94.8	94.8	94.8	95.4	94.8	95.6	95.7	95.8	95.9	94.3	94.2	94.9	96	96.1	95.5
JX19AY11-MN262550	91.5	91.8	91.8	90.7	92	91.3	90.9	96.6	97.5	97.2		93.1	94.1	94.5	94.1	94.1	94.7	93.9	93.7	94.1	94.5	93.9	94.2	94.2	92.5	93.3	93.9	93.6	93.8
JX19AY12-MN262551	90.5	91.6	89.3	91	90.9	90.1	92.1	90.9	89.2	92.5	90.3		95.1	95.5	93.2	93.1	93	95.8	93.8	94.9	94.1	94.9	94.6	92.7	93.1	94.3	95.3	94.6	94
JX19AY13-MN262552	91.2	92.7	90	93	91.9	91.8	92.5	92.8	91.2	93.5	91.8	92.7		95.3	94	94	93.5	95	95.1	95	94.8	94.7	94.3	93.5	92.8	94.1	94.9	94.7	93.8
JX19AY14-MN262553	92	92.9	92	93.2	93.8	93.4	92.3	92.9	90.6	95	92.2	92.1	93.2		94.9	94.7	95.1	96.7	94.6	96	95.7	96.9	96.4	95.2	94	96	96.4	95.3	95.8
JX19AY15-MN262554	89.7	92.5	90.6	91.6	94.3	95.9	92.2	91.4	90.2	92.5	91.4	90	91.8	92.9		99.6	94.2	94.5	93.8	94.3	95.4	94.7	94.8	93.7	92.8	94.6	94.5	93.6	94.9
JX19AY16-MN262555	89.7	92.2	90.4	90.7	93.8	95.2	91.6	91.4	90.2	92.5	91.4	89.4	91.4	92.2	99.1		94.2	94.4	93.9	94.1	95.5	94.6	94.5	93.8	92.6	94.3	94.4	93.5	94.7
JX19AY17-MN262556	88.8	89.7	90.6	89.7	91.5	92.3	90.2	89.8	89.8	91.3	91.8	88.7	89.8	92.5	92	91.4		94.1	93.6	94.2	95.1	94.2	94.7	94	92	94.2	94.1	93.3	93.7
JX19AY18-MN262557	92.2	93.2	90.6	94.1	93.8	92.5	94	92.7	90.7	94.1	92	93.4	93.2	94.3	92.7	92.1	90.9		95	97.5	95	96.1	95.6	93.9	94.5	96	97.1	95.5	95.6
JX19AY19-MN262558	92.2	92.9	90.8	91.6	91.5	92	92	91.3	90	93.1	90.9	90.2	92.1	91.5	90.6	90.7	89.5	92.5		94.6	94.4	95	94.2	93.7	92.4	94.2	94.9	94.4	94
JX19AY20-MN262559	93.1	93.4	91.8	93.8	92.5	93.2	94.7	92.5	91.1	94.3	92.3	92.3	93.5	94	92.7	92.1	90.9	95.9	92.5		95.6	95.4	94.8	93.1	94.1	96	96.9	96	94.9
JX19AY21-MN262560	90.7	92.7	90.6	92.9	94.5	93.8	92	92	90.7	93.4	92	91.2	92.8	93.6	94	93.8	92.2	93.1	92.2	93.6		94.9	95.3	93.9	93.1	94.8	95.6	94.3	94.8
JX19AY22-MN262561	92.1	97	91.9	93.5	93.5	92.5	92.3	92.8	91.2	94.6	92.1	91	93	94.5	92.8	92.5	91.2	94.1	93	93.5	93		95.9	96.2	94.2	96.5	96.9	95.3	95.7
JX19AY23-MN262562	91.1	93.3	90.9	91.8	92.5	92.7	93.1	91.3	90	93.1	90.9	91.4	91.9	94.5	92.3	91.8	91.1	92.7	92	92.5	93.6	93.9		94.3	94.4	96.4	96	94.5	95.9
JX19AY24-MN262563	89.3	91.8	91.8	90.1	92.1	90.5	90	91.9	92.1	92.1	92.8	88.7	90.3	91.6	90.9	90.8	91.4	90.9	90.3	90.3	91.2	94.6	91.2		91.8	94.1	94.2	93.1	93.4
JX19AY25-MN262564	89.5	90.9	88.6	90.9	90	89.3	89.9	90.9	90	91.8	89.7	89.8	91	90.4	89.5	88.9	87.3	91.3	89.7	91.1	90.6	91.8	91.3	88		94.1	94.5	94.1	93.3
JX19AY26-MN262565	90.4	92	90.6	91.5	91.8	92	97.2	90.2	89.1	92.2	90.2	90.3	91.4	93.1	92.3	91.8	90.9	92.5	91.3	93.1	92	93.9	93.8	91.6	89.5		96.9	95.4	95.4
JX19AY27-MN262566	92.5	94	91.6	93.6	93.6	93.2	94.1	92.7	90.7	94.3	92	92.3	93	93.8	93	92.5	91.3	95.2	92.9	94.8	94.1	94.8	94.1	91.8	91.6	94.8		96.7	96.1
JX19AY28-MN262567	92	91.8	90.4	92.2	90.6	91.3	93.1	92.7	90.6	94.3	91.6	91.4	93	92.2	91.3	91.1	89.7	93.4	92	94.3	91.6	92.8	91.1	89.2	90.4	91.6	94.7		94.5
JX19AY29-MN262568	90.6	92.7	89.9	92	92.9	92.2	92.2	92.3	90	93	90.7	90.7	91.9	93.2	92.5	92	90	93.4	91.5	92.7	92.3	93.4	93.8	90.5	90.2	92.5	94.7	91.8
